# Supplementary material for: Discovery of Bat Coronaviruses through Surveillance and Probe Capture-Based Next-Generation Sequencing
Source: mSphere. 2020 Jan 29;5(1):e00807-19. doi: 10.1128/mSphere.00807-19 (PMC6992374; doi:10.1128/mSphere.00807-19)
Supplement: TABLE S2 [file mSphere.00807-19-st002.xlsx]

## Sheet: Option 2
ICTV 2019 coronavirus species	Reference genome	Samples in this study	RdRp identity%	Sample origin	Ct (RdRp)	Baits mapped to reference
Alphacoronavirus 1	AJ271965.2	TGEV	1	Cell cultured virus	22.83	107
Bat coronavirus HKU10	JQ989271.1	BtHpCoV-HKU10-related	0.96	Hipposideros pomona bat anal swab (China)	32.5	32
Bat coronavirus HKU10	JQ989271.1	BtHiCoV-CHB25	0.82	Hipposideros pomona bat anal swab (China)	26.5	4
Human coronavirus 229E	AF304460.1	BtRaCoV-229E-related	0.95	Rousettus aegyptiacus bat anal swab (Kenya)	20.23	21
Human coronavirus NL63	AY567487.2	HCoV-NL63	0.99	Human patient oral swab (China)	28.25	48
Miniopterus bat coronavirus 1	EU420138.1	BtMiCoV-1-related	0.96	Miniopterus schreibersii bat anal swab (China)	27.78	70
Miniopterus bat coronavirus HKU8	EU420139.1	BtMiCoV-HKU8-related	0.94	Miniopterus pusillus bat anal swab (China)	24.61	80
Porcine epidemic diarrhea virus	AF353511.1	PEDV	0.98	Cell cultured virus	18.46	184
Scotophilus bat coronavirus 512	DQ648858.1	BtScCoV-512-related	0.98	Scotophilus kuhlii bat anal swab (China)	26.71	42
Rhinolophus bat coronavirus HKU2 (SADS)	EF203065.1	BtRhCoV-HKU2-related	0.95	Rhinolophus affinis bat anal swab (China)	24.85	31
Betacoronavirus 1	AY585228.1	HCoV-OC43	0.99	Human patient oral swab (China)	27.61	69
Human coronavirus HKU1	AY597011.2	HCoV-HKU1	0.99	Human patient oral swab (China)	33.09	60
Murine coronavirus	AY700211.1	MHV-GFP	0.96	Cell cultured virus (China)	19.46	69
Middle East respiratory syndrome-related coronavirus	JX869059.2	MERS-CoV	0.99	Cell cultured virus	18.07	66
Pipistrellus bat coronavirus HKU5	EF065509.1	BtPiCoV-HKU5-related	0.96	Ppistrellus abramus bat anal swab (China)	24.13	42
Tylonycteris bat coronavirus HKU4	EF065505.1	BtTyCoV-HKU4-related	0.99	Tylonycteris pachypus bat anal swab (China)	30.06	50
Severe acute respiratory syndrome-related coronavirus	AY274119.3	SARSr-CoV (WIV1)	0.98	Cell cultured virus	21.55	87
