# Supplementary material for: Discovery of Bat Coronaviruses through Surveillance and Probe Capture-Based Next-Generation Sequencing
Source: mSphere. 2020 Jan 29;5(1):e00807-19. doi: 10.1128/mSphere.00807-19 (PMC6992374; doi:10.1128/mSphere.00807-19)
Supplement: TABLE S3 [file mSphere.00807-19-st003.xlsx]

## Sheet: Sheet1
	Number of samples	Library prep cost (￥500/sample)	Sequencing cost (￥160/G)	Capture cost (￥500/sample)	Total cost
Capture	1	500	160	500	1160
	10	5000	160	500	5660
	20	10000	160	1000	11160
	100	50000	160	5000	55160
Unbiased	1	500	320	0	820
	10	5000	3200	0	8200
	20	10000	6400	0	16400
	100	50000	32000	0	82000
