# Supplementary material for: Discovery of Bat Coronaviruses through Surveillance and Probe Capture-Based Next-Generation Sequencing
Source: mSphere. 2020 Jan 29;5(1):e00807-19. doi: 10.1128/mSphere.00807-19 (PMC6992374; doi:10.1128/mSphere.00807-19)
Supplement: TABLE S1 [file mSphere.00807-19-st001.xlsx]

## Sheet: Sheet1
Samples in this study	F	R
TGEV	AGTTAGCTCAAGTACTCACAGAAG	TGAAAGATGTTAAAAGCAGAGTTAGC
BtHpCoV-HKU10-related	CCTTTACGCTGTCACAAAACG	AGGTGCTTTTGATGGTACTGT
BtHiCoV-CHB25	AGGTTATGTAACGAGTTGGCC	GTTAGCATAAGCGGTTGAAGC
BtRaCoV-229E-related	ATAGACTTAGTAATGAGCTTGCCC	AGACAGAGTTGGCATAAGCAG
HCoV-NL63	TTCAAGCCGTGAGTTCTAACA	GACGTCGTTGTAGATCCCTAAC
BtMiCoV-1-related	TCAAGTGCTAACTGAAGTGGTC	GCACTAACTGCTTGAAAGATGT
BtMiCoV-HKU8-related	AGACTCTGTAATGAGCTTGCAC	CGGCCTGGAATATGTTGAAAAC
PEDV	AGCACTGCCCAATATGATACG	GGACTTGAGCCAATTCATTGC
BtScCoV-512-related	GCTGTAGTTCTAGCGATAGGTAC	CACCAGGTTTGACATAAAAGCCACCG
BtRhCoV-HKU2-related	GGTGGCACTACATCTGGTG	AGAGCTAACTGCCTGAAAGATG
HCoV-OC43	GCTTTTGCTAATTCAGTCTTTAACATATG	CGCTTCTGAAGAGCACGTATAC
HCoV-HKU1	GTGGCGGTTGCTATTATGTTAAG	GCCATTACAAGCCATAAGAGAAC
MHV-GFP	GCTGTTTCCGCCAATGTATG	GTCCGCACGATAGACATTAGAG
MERS-CoV	GGGTGTACCTCTTAATGCCAATTC	TCTGTCCTGTCTCCGCCAAT
BtPiCoV-HKU5-related	GCGCTAATGGCAACACTATTG	GCTGGCTCTTCCTGTAAACA
BtTyCoV-HKU4-related	TTAAGTGAGTATGTCCTATGCGG	TGCACTAACATTAGCGGTGG
SARSr-CoV (WIV1)	GTGGATGAGTTTTACGCTTACC	ACTAAACCTTGAGCCGCATAG
